# Supplementary material for: 2-(2-Naphth­yl)-1,3-dioxane
Source: Acta Crystallogr Sect E Struct Rep Online. 2010 Jan 30;66(Pt 2):o473–4. doi: 10.1107/S1600536810000644 (PMC2979677; doi:10.1107/S1600536810000644)
Supplement: Supplementary file 1 [file e-66-0o473-sup1.cif]

##############################################################################
###                                                                        ###
###        Electronic paper (Acta Crystallographica Section E)             ###
###                                                                        ###
##############################################################################
#                                                                            #
# This CIF contains the data in a paper accepted for publication in Acta     #
# Crystallographica Section E. It conforms to the requirements of Notes      #
# for Authors for Section E, and has been peer reviewed under the auspices   #
# of the IUCr Commission on Journals.                                        #
#                                                                            #
# Full details of the Crystallographic Information File format               #
# are given in the paper "The Crystallographic Information File (CIF):       #
# a New Standard Archive File for Crystallography" by S. R. Hall, F. H.      #
# Allen and I. D. Brown [Acta Cryst. (1991), A47, 655-685].                  #
#                                                                            #
# The current version of the core CIF dictionary is obtainable from          #
# ftp://ftp.iucr.org/pub/cif_core.dic. The current version number is 2.4.    #
#                                                                            #
# Software is freely available for graphical display of the structure(s) in  #
# this CIF.  For information consult the CIF home page http://www.iucr.org/  #
# cif/home.html                                                              #
#                                                                            #
# This file may be used for bona fide research purposes within the           #
# scientific community so long as proper attribution is given to the journal # 
# article from which it was obtained.                                        #
#                                                                            #
##############################################################################
                                             
data_I
_audit_creation_method     SHELXL97
_chemical_name_systematic
;
2-(2-Naphthyl)-1,3-dioxane
;
_chemical_name_common     ?
_chemical_formula_moiety     'C14 H14 O2'
_chemical_formula_sum     'C14 H14 O2'
_chemical_formula_iupac     'C14 H14 O2'
_chemical_formula_weight     214.25
_chemical_melting_point     ?
_symmetry_cell_setting     monoclinic
_symmetry_space_group_name_H-M     'P 21'
_symmetry_space_group_name_Hall     'P 2yb'
loop_
    _symmetry_equiv_pos_site_id
    _symmetry_equiv_pos_as_xyz
    1 x,y,z
    2 -x,1/2+y,-z
_cell_length_a     7.5351(6)
_cell_length_b     7.8575(8)
_cell_length_c     9.4057(9)
_cell_angle_alpha     90.00
_cell_angle_beta     92.839(11)
_cell_angle_gamma     90.00
_cell_volume     556.20(9)
_cell_formula_units_Z     2
_cell_measurement_reflns_used     4553
_cell_measurement_theta_min     2.1
_cell_measurement_theta_max     26.0
_cell_measurement_temperature     173(2)
_exptl_crystal_description     plate
_exptl_crystal_colour     colourless
_exptl_crystal_size_max     0.38
_exptl_crystal_size_mid     0.30
_exptl_crystal_size_min     0.08
_exptl_crystal_density_diffrn     1.279
_exptl_crystal_density_meas     ?
_exptl_crystal_density_method     'not measured'
_exptl_crystal_F_000     228
_exptl_absorpt_coefficient_mu     0.084
_exptl_absorpt_correction_type     none
_exptl_absorpt_process_details     ?
_exptl_absorpt_correction_T_min     ?
_exptl_absorpt_correction_T_max     ?
_exptl_special_details
;
;
_diffrn_ambient_temperature     173(2)
_diffrn_radiation_type     MoK\a
_diffrn_radiation_wavelength     0.71073
_diffrn_radiation_source     'fine-focus sealed tube'
_diffrn_radiation_monochromator     graphite
_diffrn_measurement_device_type     'Stoe IPDS'
_diffrn_measurement_method     '\f rotation'
_diffrn_detector_area_resol_mean     ?
_diffrn_reflns_number     4461
_diffrn_reflns_av_R_equivalents     0.0244
_diffrn_reflns_av_sigmaI/netI     0.0220
_diffrn_reflns_theta_min     2.17
_diffrn_reflns_theta_max     25.98
_diffrn_reflns_theta_full     25.00
_diffrn_measured_fraction_theta_max     0.926
_diffrn_measured_fraction_theta_full     0.937
_diffrn_reflns_limit_h_min     -8
_diffrn_reflns_limit_h_max     8
_diffrn_reflns_limit_k_min     -9
_diffrn_reflns_limit_k_max     9
_diffrn_reflns_limit_l_min     -11
_diffrn_reflns_limit_l_max     11
_diffrn_standards_number     0
_diffrn_standards_interval_count     ?
_diffrn_standards_interval_time     ?
_diffrn_standards_decay_%     0
_refine_special_details
;
In the final cycles of refinement, in the absence of significant anomalous
scattering effects, 944 (93%) Friedel pairs were merged and \Df " set to zero.
The H-atoms could all be located in difference electron-density maps. In the
final cycles of refinement they were included in calculated positions and
treated as riding atoms: C---H = 0.95 - 1.0 \%A, with <i>U</i>~iso~(H) =
1.2<i>U</i>~eq~(parent C-atoms). Using the one-circle Stoe Image Plate
Diffraction System it is not always possible to measure 100% of the Ewald
sphere, and here only 93.7% of the data were accessible out to 50\% in 2\q.
;
_reflns_number_total     1098
_reflns_number_gt     951
_reflns_threshold_expression     I>2\s(I)
_refine_ls_structure_factor_coef     Fsqd
_refine_ls_matrix_type     full
_refine_ls_R_factor_all     0.0298
_refine_ls_R_factor_gt     0.0237
_refine_ls_wR_factor_gt     0.0589
_refine_ls_wR_factor_ref     0.0609
_refine_ls_goodness_of_fit_ref     1.045
_refine_ls_restrained_S_all     1.045
_refine_ls_number_reflns     1098
_refine_ls_number_parameters     145
_refine_ls_number_restraints     1
_refine_ls_hydrogen_treatment     constr
_refine_ls_weighting_scheme     calc
_refine_ls_weighting_details
               'calc w = 1/[\s^2^(Fo^2^)+(0.0412P)^2^] where P=(Fo^2^+2Fc^2^)/3'
_atom_sites_solution_hydrogens     geom
_atom_sites_solution_primary     direct
_atom_sites_solution_secondary     difmap
_refine_ls_shift/su_max     0.000
_refine_ls_shift/su_mean     0.000
_refine_diff_density_max     0.131
_refine_diff_density_min     -0.106
_refine_ls_extinction_method     none
_refine_ls_extinction_coef     ?
_refine_ls_abs_structure_details     'none; 944 (93%) Friedel pairs merged'
_refine_ls_abs_structure_Flack     ?
loop_
    _atom_type_symbol
    _atom_type_description
    _atom_type_scat_dispersion_real
    _atom_type_scat_dispersion_imag
    _atom_type_scat_source
    'C' 'C' 0.0033 0.0000
                         'International Tables Vol C Tables 4.2.6.8 and 6.1.1.4'
    'H' 'H' 0.0000 0.0000
                         'International Tables Vol C Tables 4.2.6.8 and 6.1.1.4'
    'O' 'O' 0.0106 0.0000
                         'International Tables Vol C Tables 4.2.6.8 and 6.1.1.4'
_computing_data_collection     'EXPOSE in IPDS-I (Stoe & Cie, 2000)'
_computing_cell_refinement     'CELL in IPDS-I (Stoe & Cie, 2000)'
_computing_data_reduction     'INTEGRATE in IPDS-I (Stoe & Cie, 2000)'
_computing_structure_solution     'SHELXS97 (Sheldrick, 2008)'
_computing_structure_refinement     'SHELXL97 (Sheldrick, 2008)'
_computing_molecular_graphics
;
PLATON (Spek, 2009) and Mercury (Macrae <i>et al.</i>,  2006)
;
_computing_publication_material
;
SHELXL97 (Sheldrick, 2008) and PLATON (Spek, 2009)
;
loop_
    _atom_site_type_symbol
    _atom_site_label
    _atom_site_fract_x
    _atom_site_fract_y
    _atom_site_fract_z
    _atom_site_U_iso_or_equiv
    _atom_site_thermal_displace_type
    _atom_site_calc_flag
    _atom_site_refinement_flags
    _atom_site_occupancy
    O O2 1.16506(19) 0.57058(16) 0.43163(12) 0.0337(4) Uani . . 1.000
    O O6 1.33418(18) 0.38156(15) 0.57014(12) 0.0295(4) Uani . . 1.000
    C C1 1.1616(2) 0.4392(2) 0.53276(17) 0.0251(5) Uani . . 1.000
    C C1' 0.9100(2) 0.46504(19) 0.69218(16) 0.0239(5) Uani . . 1.000
    C C2' 1.0796(2) 0.5075(2) 0.66364(16) 0.0240(5) Uani . . 1.000
    C C3 1.2305(3) 0.5057(3) 0.30168(18) 0.0417(7) Uani . . 1.000
    C C3' 1.1796(3) 0.6163(2) 0.75664(17) 0.0277(6) Uani . . 1.000
    C C4 1.4131(3) 0.4321(3) 0.32815(19) 0.0400(7) Uani . . 1.000
    C C4' 1.1073(3) 0.6764(2) 0.87667(18) 0.0297(6) Uani . . 1.000
    C C5 1.4128(3) 0.3067(3) 0.44944(18) 0.0348(6) Uani . . 1.000
    C C5' 0.8555(3) 0.6908(2) 1.03543(18) 0.0309(6) Uani . . 1.000
    C C6' 0.6865(3) 0.6467(2) 1.06380(18) 0.0316(6) Uani . . 1.000
    C C7' 0.5852(3) 0.5438(2) 0.96939(18) 0.0328(6) Uani . . 1.000
    C C8' 0.6551(2) 0.4853(2) 0.84779(18) 0.0284(5) Uani . . 1.000
    C C9' 0.8310(2) 0.52609(19) 0.81562(16) 0.0236(5) Uani . . 1.000
    C C10' 0.9334(2) 0.63231(19) 0.91039(17) 0.0239(5) Uani . . 1.000
    H H1 1.08840 0.34250 0.49320 0.0300 Uiso calc R 1.000
    H H1' 0.84350 0.39320 0.62810 0.0290 Uiso calc R 1.000
    H H3' 1.29720 0.64750 0.73540 0.0330 Uiso calc R 1.000
    H H3A 1.14900 0.41670 0.26250 0.0500 Uiso calc R 1.000
    H H3E 1.23480 0.59870 0.23090 0.0500 Uiso calc R 1.000
    H H4' 1.17550 0.74940 0.93860 0.0360 Uiso calc R 1.000
    H H4A 1.45060 0.37410 0.24110 0.0480 Uiso calc R 1.000
    H H4E 1.49890 0.52450 0.35160 0.0480 Uiso calc R 1.000
    H H5' 0.92210 0.76160 1.10020 0.0370 Uiso calc R 1.000
    H H5A 1.53630 0.27170 0.47590 0.0420 Uiso calc R 1.000
    H H5E 1.34500 0.20400 0.41910 0.0420 Uiso calc R 1.000
    H H6' 0.63660 0.68620 1.14860 0.0380 Uiso calc R 1.000
    H H7' 0.46700 0.51460 0.99020 0.0390 Uiso calc R 1.000
    H H8' 0.58470 0.41640 0.78400 0.0340 Uiso calc R 1.000
loop_
    _atom_site_aniso_label
    _atom_site_aniso_U_11
    _atom_site_aniso_U_22
    _atom_site_aniso_U_33
    _atom_site_aniso_U_12
    _atom_site_aniso_U_13
    _atom_site_aniso_U_23
    O2 0.0500(9) 0.0289(6) 0.0225(6) 0.0088(6) 0.0049(5) 0.0012(5)
    O6 0.0283(8) 0.0376(7) 0.0228(5) 0.0058(6) 0.0027(5) -0.0007(5)
    C1 0.0269(11) 0.0239(8) 0.0244(8) -0.0013(6) 0.0008(7) 0.0000(6)
    C1' 0.0245(11) 0.0228(8) 0.0240(8) -0.0016(6) -0.0023(7) 0.0007(6)
    C2' 0.0265(11) 0.0229(8) 0.0225(8) -0.0003(7) 0.0012(7) 0.0021(7)
    C3 0.0679(17) 0.0358(9) 0.0220(8) 0.0095(10) 0.0084(9) 0.0013(8)
    C3' 0.0224(11) 0.0303(9) 0.0307(9) -0.0050(7) 0.0031(7) -0.0032(7)
    C4 0.0533(16) 0.0374(10) 0.0306(9) -0.0015(9) 0.0158(9) -0.0061(8)
    C4' 0.0273(12) 0.0299(9) 0.0317(9) -0.0050(7) -0.0007(7) -0.0058(7)
    C5 0.0371(13) 0.0395(10) 0.0283(9) 0.0069(8) 0.0077(8) -0.0053(8)
    C5' 0.0345(14) 0.0286(9) 0.0298(9) 0.0016(7) 0.0026(8) -0.0023(7)
    C6' 0.0322(12) 0.0327(9) 0.0309(8) 0.0066(8) 0.0105(7) 0.0024(7)
    C7' 0.0230(12) 0.0382(11) 0.0377(9) 0.0031(7) 0.0063(8) 0.0075(8)
    C8' 0.0222(11) 0.0316(9) 0.0313(8) -0.0035(8) 0.0004(7) 0.0029(7)
    C9' 0.0222(11) 0.0226(8) 0.0257(8) 0.0007(6) -0.0005(7) 0.0051(6)
    C10' 0.0242(11) 0.0211(7) 0.0264(8) 0.0010(7) 0.0013(7) 0.0007(6)
_geom_special_details
;
Bond distances, angles <i>etc</i>. have been calculated using the rounded
fractional coordinates. All su's are estimated from the variances of the
(full) variance-covariance matrix. The cell e.s.d.'s are taken into account in
the estimation of distances, angles and torsion angles
;
loop_
    _geom_bond_atom_site_label_1
    _geom_bond_atom_site_label_2
    _geom_bond_site_symmetry_1
    _geom_bond_site_symmetry_2
    _geom_bond_distance
    _geom_bond_publ_flag
    O2 C1 . . 1.405(2) no
    O2 C3 . . 1.434(2) no
    O6 C1 . . 1.405(2) no
    O6 C5 . . 1.433(2) no
    C1 C2' . . 1.504(2) no
    C1' C2' . . 1.360(2) no
    C1' C9' . . 1.415(2) no
    C2' C3' . . 1.414(2) no
    C3 C4 . . 1.502(3) no
    C3' C4' . . 1.362(3) no
    C4 C5 . . 1.508(3) no
    C4' C10' . . 1.407(3) no
    C5' C6' . . 1.359(3) no
    C5' C10' . . 1.417(2) no
    C6' C7' . . 1.399(3) no
    C7' C8' . . 1.363(2) no
    C8' C9' . . 1.411(2) no
    C9' C10' . . 1.421(2) no
    C1 H1 . . 1.0000 no
    C1' H1' . . 0.9500 no
    C3 H3A . . 0.9900 no
    C3 H3E . . 0.9900 no
    C3' H3' . . 0.9500 no
    C4 H4A . . 0.9900 no
    C4 H4E . . 0.9900 no
    C4' H4' . . 0.9500 no
    C5 H5A . . 0.9900 no
    C5 H5E . . 0.9900 no
    C5' H5' . . 0.9500 no
    C6' H6' . . 0.9500 no
    C7' H7' . . 0.9500 no
    C8' H8' . . 0.9500 no
loop_
    _geom_angle_atom_site_label_1
    _geom_angle_atom_site_label_2
    _geom_angle_atom_site_label_3
    _geom_angle_site_symmetry_1
    _geom_angle_site_symmetry_2
    _geom_angle_site_symmetry_3
    _geom_angle
    _geom_angle_publ_flag
    C1 O2 C3 . . . 109.55(14) no
    C1 O6 C5 . . . 110.36(13) no
    O2 C1 O6 . . . 110.99(13) no
    O2 C1 C2' . . . 108.32(13) no
    O6 C1 C2' . . . 108.84(13) no
    C2' C1' C9' . . . 121.09(14) no
    C1 C2' C1' . . . 120.15(14) no
    C1 C2' C3' . . . 119.63(14) no
    C1' C2' C3' . . . 120.22(15) no
    O2 C3 C4 . . . 110.27(15) no
    C2' C3' C4' . . . 119.98(19) no
    C3 C4 C5 . . . 109.96(18) no
    C3' C4' C10' . . . 121.12(17) no
    O6 C5 C4 . . . 110.33(18) no
    C6' C5' C10' . . . 120.74(16) no
    C5' C6' C7' . . . 120.65(17) no
    C6' C7' C8' . . . 120.42(19) no
    C7' C8' C9' . . . 120.64(16) no
    C1' C9' C8' . . . 122.48(14) no
    C1' C9' C10' . . . 118.47(14) no
    C8' C9' C10' . . . 119.06(14) no
    C4' C10' C5' . . . 122.42(15) no
    C4' C10' C9' . . . 119.09(14) no
    C5' C10' C9' . . . 118.49(15) no
    O2 C1 H1 . . . 110.00 no
    O6 C1 H1 . . . 110.00 no
    C2' C1 H1 . . . 110.00 no
    C2' C1' H1' . . . 119.00 no
    C9' C1' H1' . . . 119.00 no
    O2 C3 H3A . . . 110.00 no
    O2 C3 H3E . . . 110.00 no
    C4 C3 H3A . . . 110.00 no
    C4 C3 H3E . . . 110.00 no
    H3A C3 H3E . . . 108.00 no
    C2' C3' H3' . . . 120.00 no
    C4' C3' H3' . . . 120.00 no
    C3 C4 H4A . . . 110.00 no
    C3 C4 H4E . . . 110.00 no
    C5 C4 H4A . . . 110.00 no
    C5 C4 H4E . . . 110.00 no
    H4A C4 H4E . . . 108.00 no
    C3' C4' H4' . . . 119.00 no
    C10' C4' H4' . . . 119.00 no
    O6 C5 H5A . . . 110.00 no
    O6 C5 H5E . . . 110.00 no
    C4 C5 H5A . . . 110.00 no
    C4 C5 H5E . . . 110.00 no
    H5A C5 H5E . . . 108.00 no
    C6' C5' H5' . . . 120.00 no
    C10' C5' H5' . . . 120.00 no
    C5' C6' H6' . . . 120.00 no
    C7' C6' H6' . . . 120.00 no
    C6' C7' H7' . . . 120.00 no
    C8' C7' H7' . . . 120.00 no
    C7' C8' H8' . . . 120.00 no
    C9' C8' H8' . . . 120.00 no
loop_
    _geom_torsion_atom_site_label_1
    _geom_torsion_atom_site_label_2
    _geom_torsion_atom_site_label_3
    _geom_torsion_atom_site_label_4
    _geom_torsion_site_symmetry_1
    _geom_torsion_site_symmetry_2
    _geom_torsion_site_symmetry_3
    _geom_torsion_site_symmetry_4
    _geom_torsion
    _geom_torsion_publ_flag
    C3 O2 C1 O6 . . . . 64.83(17) no
    C3 O2 C1 C2' . . . . -175.74(14) no
    C1 O2 C3 C4 . . . . -58.4(2) no
    C5 O6 C1 O2 . . . . -64.14(17) no
    C5 O6 C1 C2' . . . . 176.74(14) no
    C1 O6 C5 C4 . . . . 56.5(2) no
    O2 C1 C2' C1' . . . . 104.47(17) no
    O2 C1 C2' C3' . . . . -75.40(18) no
    O6 C1 C2' C1' . . . . -134.75(15) no
    O6 C1 C2' C3' . . . . 45.38(19) no
    C9' C1' C2' C1 . . . . 179.19(14) no
    C9' C1' C2' C3' . . . . -0.9(2) no
    C2' C1' C9' C8' . . . . 179.59(15) no
    C2' C1' C9' C10' . . . . -0.5(2) no
    C1 C2' C3' C4' . . . . -178.90(15) no
    C1' C2' C3' C4' . . . . 1.2(2) no
    O2 C3 C4 C5 . . . . 51.9(2) no
    C2' C3' C4' C10' . . . . -0.1(3) no
    C3 C4 C5 O6 . . . . -50.8(2) no
    C3' C4' C10' C5' . . . . 179.07(16) no
    C3' C4' C10' C9' . . . . -1.3(2) no
    C10' C5' C6' C7' . . . . -0.6(3) no
    C6' C5' C10' C4' . . . . 179.42(16) no
    C6' C5' C10' C9' . . . . -0.2(2) no
    C5' C6' C7' C8' . . . . 0.4(3) no
    C6' C7' C8' C9' . . . . 0.6(2) no
    C7' C8' C9' C1' . . . . 178.60(15) no
    C7' C8' C9' C10' . . . . -1.4(2) no
    C1' C9' C10' C4' . . . . 1.6(2) no
    C1' C9' C10' C5' . . . . -178.80(14) no
    C8' C9' C10' C4' . . . . -178.48(15) no
    C8' C9' C10' C5' . . . . 1.2(2) no
loop_
    _geom_hbond_atom_site_label_D
    _geom_hbond_atom_site_label_H
    _geom_hbond_atom_site_label_A
    _geom_hbond_site_symmetry_A
    _geom_hbond_distance_DH
    _geom_hbond_distance_HA
    _geom_hbond_distance_DA
    _geom_hbond_angle_DHA
    _geom_hbond_publ_flag
    C1' H1' O2 2_746 0.95 2.60 3.349(2) 136 yes
    C5' H5' Cg1 2_757 0.95 2.70 3.555(2) 151 yes
    C4' H4' Cg2 2_757 0.95 2.92 3.776(2) 150 yes
    C3 H3A Cg1 2_746 0.99 2.99 3.927(2) 159 yes
data_global
_journal_date_recd_electronic     2009-12-30
_journal_date_accepted     2010-01-06
_journal_name_full     'Acta Crystallographica, Section E'
_journal_year     2010
_journal_volume     66
_journal_issue      2
_journal_page_first     o473
_journal_page_last     o474
_journal_paper_category     QO
_journal_coeditor_code     CV2685
_publ_contact_author_name     'Reinhard Neier'
_publ_contact_author_address
;
Institute of Chemistry
University of Neuch\^atel
rue Emile-Argand 11
2009 Neuch\^atel
Switzerland
;
_publ_contact_author_email     rienhard.neier@unine.ch
_publ_contact_author_fax     '+417182511'
_publ_contact_author_phone     '+4132 7182400'
_publ_section_title
;
2-(2-Naphthyl)-1,3-dioxane
;
loop_
    _publ_author_name
    _publ_author_address
    'Thevenet, Damien'
;
Institute of Chemistry
University of Neuch\^atel
rue Emile-Argand 11
2009 Neuch\^atel
Switzerland
;
    'Neier, Reinhard'
;
Institute of Chemistry
University of Neuch\^atel
rue Emile-Argand 11
2009 Neuch\^atel
Switzerland
;
    'Stoeckli-Evans, Helen'
;
Institute of Physics
University of Neuch\^atel
rue Emile-Argand 11
2009 Neuch\^atel
Switzerland
;
