# Supplementary material for: 2-(2-Naphth­yl)-1,3-dioxane
Source: Acta Crystallogr Sect E Struct Rep Online. 2010 Jan 30;66(Pt 2):o473–4. doi: 10.1107/S1600536810000644 (PMC2979677; doi:10.1107/S1600536810000644)
Supplement: Supplementary file 2 [file e-66-0o473-Isup2.hkl]

# 
# h,k,l, Fc-squared, Fo-squared, sigma(Fo-squared) and status flag 
# 
data_I
_shelx_title '  DT172   IPDS1 -100DEGC' 
_shelx_refln_list_code          4 
_shelx_F_calc_maximum       45.38 
_exptl_crystal_F_000       228.00 
_reflns_d_resolution_high  0.8112 
 
loop_ 
 _symmetry_equiv_pos_as_xyz 
 'x, y, z' 
 '-x, y+1/2, -z' 
 
_cell_length_a     7.5351 
_cell_length_b     7.8575 
_cell_length_c     9.4057 
_cell_angle_alpha  90.000 
_cell_angle_beta   92.839 
_cell_angle_gamma  90.000 
 
_shelx_F_squared_multiplier     1.000 
 
loop_ 
 _refln_index_h 
 _refln_index_k 
 _refln_index_l 
 _refln_F_squared_calc 
 _refln_F_squared_meas 
 _refln_F_squared_sigma 
 _refln_observed_status 
   2   0   0      241.23      228.52      4.96 o 
   3   0   0      331.21      329.38      4.89 o 
   5   0   0        0.39        1.15      2.40 o 
   1   1   0      893.71      835.55     12.99 o 
   2   1   0      880.13      916.73      5.53 o 
   3   1   0      194.10      183.13      2.16 o 
   4   1   0      186.01      184.35      2.15 o 
   5   1   0        5.72        6.10      1.33 o 
   6   1   0        0.11        0.29      2.25 o 
   1   2   0      873.98      891.45     14.85 o 
   2   2   0      130.72      123.52      1.41 o 
   3   2   0      318.65      322.77      3.56 o 
   4   2   0       39.01       46.24      1.24 o 
   5   2   0       24.07       23.90      1.13 o 
   6   2   0        3.01        3.73      1.16 o 
   7   2   0       13.37       14.16      1.88 o 
   1   3   0       16.54       16.96      0.87 o 
   2   3   0      452.68      439.11      3.73 o 
   3   3   0       92.57       91.35      1.06 o 
   4   3   0       29.20       28.80      0.96 o 
   5   3   0       40.14       38.14      1.15 o 
   6   3   0        0.08        0.25      0.95 o 
   7   3   0        2.05        1.97      1.24 o 
   8   3   0        3.46        2.24      1.80 o 
   0   4   0       71.70       69.87      1.96 o 
   1   4   0       52.97       52.63      1.05 o 
   2   4   0       24.25       22.33      0.85 o 
   3   4   0       58.89       60.87      1.14 o 
   4   4   0       42.23       39.19      0.90 o 
   5   4   0      101.80      103.34      1.29 o 
   6   4   0       35.81       34.20      1.26 o 
   7   4   0        3.01        3.00      1.11 o 
   8   4   0       14.72       18.79      1.70 o 
   1   5   0      167.94      171.58      1.70 o 
   2   5   0        1.05        1.04      0.84 o 
   3   5   0        9.68        8.28      0.87 o 
   4   5   0      239.98      234.13      2.45 o 
   5   5   0      189.65      182.77      1.76 o 
   6   5   0        0.28       -0.10      0.95 o 
   7   5   0       62.42       61.03      1.41 o 
   0   6   0       71.27       75.31      1.31 o 
   1   6   0       19.26       19.37      0.77 o 
   2   6   0        8.60        8.51      0.74 o 
   3   6   0       21.24       19.56      0.83 o 
   4   6   0        2.88        3.97      0.82 o 
   5   6   0       51.49       51.68      1.10 o 
   6   6   0       19.44       18.76      0.95 o 
   7   6   0       16.36       15.81      1.33 o 
   1   7   0       25.14       25.38      0.83 o 
   2   7   0        0.65        0.63      0.68 o 
   3   7   0       14.36       14.00      0.87 o 
   4   7   0      183.65      186.43      2.10 o 
   5   7   0       16.18       16.31      0.92 o 
   6   7   0        0.95        0.79      1.28 o 
   0   8   0       17.15       17.40      1.55 o 
   1   8   0        4.69        5.38      0.76 o 
   2   8   0        4.02        4.28      0.81 o 
   3   8   0       49.48       51.00      0.94 o 
   4   8   0       16.45       17.17      1.00 o 
   5   8   0       10.37        9.44      1.08 o 
   1   9   0        1.34        0.41      1.04 o 
   2   9   0        3.37        3.59      1.15 o 
   3   9   0        5.56        4.76      1.16 o 
  -1   0   1      524.02      488.45      6.64 o 
   0   0   1       65.31       57.16      2.46 o 
   1   0   1      114.18      105.14      3.00 o 
   2   0   1      174.28      159.30      2.74 o 
   3   0   1        0.19        0.95      1.39 o 
   4   0   1      131.44      125.41      2.22 o 
   5   0   1       80.10       79.47      2.31 o 
   6   0   1       47.24       47.73      1.69 o 
   7   0   1        6.82        7.35      2.39 o 
  -4   1   1       83.48      101.53      2.24 o 
  -3   1   1      133.82      149.58      2.12 o 
  -2   1   1      138.64      133.37      2.05 o 
  -1   1   1      757.53      737.84      5.55 o 
   0   1   1      997.74      979.84     12.35 o 
   2   1   1      477.56      481.72      3.44 o 
   3   1   1      307.93      308.89      2.51 o 
   4   1   1      314.85      321.23      2.56 o 
   5   1   1      261.83      281.93      2.16 o 
   6   1   1       37.46       36.65      1.36 o 
   7   1   1        6.71        8.03      1.58 o 
  -6   2   1       12.66       12.51      1.44 o 
  -5   2   1       25.56       24.28      1.31 o 
  -4   2   1       56.29       64.92      1.27 o 
  -3   2   1      232.86      223.48      1.91 o 
  -2   2   1      149.80      140.73      1.53 o 
  -1   2   1      185.88      179.17      1.84 o 
   2   2   1       18.47       15.53      0.81 o 
   3   2   1      354.23      340.40      3.85 o 
   4   2   1      321.31      333.04      5.00 o 
   5   2   1      154.72      154.42      1.55 o 
   6   2   1       10.55       10.75      1.13 o 
   7   2   1        0.34        0.28      1.31 o 
   8   2   1       12.34       10.81      1.72 o 
  -7   3   1       16.97       18.15      1.40 o 
  -6   3   1        6.01        5.99      1.09 o 
  -5   3   1        4.37        3.83      0.91 o 
  -4   3   1       19.05       17.09      1.02 o 
  -3   3   1       94.71       94.55      1.37 o 
  -2   3   1       17.90       16.84      0.89 o 
  -1   3   1       14.23       15.67      0.88 o 
   0   3   1       23.71       26.01      0.91 o 
   1   3   1        7.58        6.72      0.91 o 
   2   3   1      259.28      245.58      2.91 o 
   3   3   1       10.05       10.34      0.88 o 
   4   3   1      180.05      181.00      2.36 o 
   5   3   1      108.39      101.93      1.31 o 
   6   3   1        4.01        3.13      0.97 o 
   7   3   1       10.60        8.37      1.34 o 
   8   3   1        3.55        3.29      1.63 o 
  -8   4   1        2.56        2.26      1.55 o 
  -7   4   1       27.01       29.58      1.12 o 
  -6   4   1       57.64       55.89      1.42 o 
  -5   4   1       12.30       11.47      0.90 o 
  -4   4   1       42.53       42.22      1.01 o 
  -3   4   1       28.46       28.84      1.05 o 
  -2   4   1      127.47      129.25      1.19 o 
  -1   4   1       42.99       40.69      0.83 o 
   0   4   1       94.80       93.27      1.23 o 
   1   4   1      754.67      780.80      4.25 o 
   2   4   1       16.42       17.68      0.77 o 
   3   4   1       93.09       95.70      1.09 o 
   4   4   1       39.37       38.38      0.92 o 
   5   4   1      213.15      208.54      2.06 o 
   6   4   1       33.15       30.51      1.24 o 
   7   4   1        6.96        7.52      1.09 o 
   8   4   1       13.81       16.68      1.48 o 
  -7   5   1       29.15       28.95      1.13 o 
  -6   5   1        7.66        8.53      0.99 o 
  -5   5   1       38.81       35.32      0.88 o 
  -4   5   1       24.96       25.79      0.93 o 
  -3   5   1        0.50        0.81      0.77 o 
  -2   5   1       34.71       35.10      0.89 o 
  -1   5   1      114.46      113.75      1.10 o 
   0   5   1       34.94       38.18      0.90 o 
   1   5   1       42.43       46.63      0.92 o 
   2   5   1       15.62       16.81      0.72 o 
   3   5   1       38.39       36.81      0.88 o 
   4   5   1       85.12       84.74      1.05 o 
   5   5   1       20.88       19.84      0.98 o 
   6   5   1        4.04        5.19      1.08 o 
   7   5   1        8.29        8.45      1.29 o 
  -7   6   1       95.42       99.70      1.45 o 
  -6   6   1       89.40       88.68      1.21 o 
  -5   6   1       10.49       11.45      0.99 o 
  -4   6   1      176.06      180.52      1.28 o 
  -3   6   1      319.55      319.78      2.61 o 
  -2   6   1       74.11       76.62      0.99 o 
  -1   6   1       12.05       12.71      0.81 o 
   0   6   1      127.63      125.31      1.64 o 
   1   6   1        3.69        3.89      0.78 o 
   2   6   1        7.84        7.81      0.72 o 
   3   6   1        4.81        5.48      0.71 o 
   4   6   1       40.18       40.26      0.87 o 
   5   6   1       75.55       70.58      1.19 o 
   6   6   1       20.01       19.85      1.03 o 
   7   6   1        2.28        1.76      1.30 o 
  -6   7   1        1.19        1.55      0.86 o 
  -5   7   1       17.93       17.22      0.85 o 
  -4   7   1      226.68      235.64      2.86 o 
  -3   7   1        0.95        2.02      0.87 o 
  -2   7   1       34.88       35.40      0.91 o 
  -1   7   1       26.13       25.48      0.73 o 
   0   7   1       60.72       60.03      1.07 o 
   1   7   1        2.76        3.52      0.91 o 
   2   7   1        1.76        1.60      0.83 o 
   3   7   1        2.86        2.35      0.89 o 
   4   7   1       27.50       28.22      0.88 o 
   5   7   1        9.21        7.80      0.91 o 
   6   7   1        1.99        1.29      1.16 o 
  -5   8   1        7.29        7.55      1.00 o 
  -4   8   1       32.49       32.81      0.98 o 
  -3   8   1       28.08       29.74      0.96 o 
  -2   8   1        1.51        0.66      1.06 o 
  -1   8   1        2.22        1.87      0.87 o 
   0   8   1       22.32       23.22      0.93 o 
   1   8   1        6.21        5.72      0.88 o 
   2   8   1        1.16        1.48      0.86 o 
   3   8   1        0.46       -0.01      0.94 o 
   4   8   1       21.41       19.54      0.95 o 
   5   8   1        5.59        6.85      1.08 o 
  -3   9   1       49.39       47.89      1.29 o 
  -2   9   1        0.54        0.03      1.05 o 
  -1   9   1        1.55        1.68      1.28 o 
   0   9   1       10.44       10.04      1.19 o 
   1   9   1       15.82       16.39      0.94 o 
   2   9   1        1.95        2.32      1.05 o 
   3   9   1        1.90        0.35      0.98 o 
  -3   0   2        8.00       10.63      1.77 o 
  -2   0   2       58.38       59.90      2.20 o 
  -1   0   2      506.71      483.12      4.33 o 
   0   0   2      310.41      287.46      3.42 o 
   1   0   2        7.45        8.81      1.49 o 
   2   0   2      210.55      199.41      2.32 o 
   3   0   2       22.63       19.34      1.53 o 
   4   0   2      470.02      466.44      3.30 o 
   5   0   2        0.73        1.28      1.47 o 
   6   0   2        3.78        4.39      1.33 o 
   7   0   2        0.06       -0.10      1.52 o 
   8   0   2        3.48        4.42      1.99 o 
  -4   1   2       36.13       39.12      1.96 o 
  -3   1   2      233.26      242.86      2.50 o 
  -2   1   2       67.60       63.35      1.22 o 
  -1   1   2       99.35       95.49      1.58 o 
   0   1   2      562.71      560.97      5.41 o 
   1   1   2     2058.93     2073.04     27.71 o 
   2   1   2      125.08      115.58      1.32 o 
   3   1   2      147.48      135.26      1.50 o 
   4   1   2       11.91       11.74      1.03 o 
   5   1   2      487.82      495.85      2.52 o 
   6   1   2        7.30        6.74      0.89 o 
   7   1   2        3.21        3.34      1.20 o 
   8   1   2        2.24        1.58      1.30 o 
  -6   2   2        7.43        6.66      2.56 o 
  -5   2   2      103.96      106.57      1.67 o 
  -4   2   2       82.41       82.01      1.36 o 
  -3   2   2      177.68      203.50      1.59 o 
  -2   2   2       92.06       94.95      1.20 o 
  -1   2   2      261.23      254.77      2.08 o 
   0   2   2      603.47      614.85      8.62 o 
   1   2   2      675.87      687.41     11.78 o 
   2   2   2       69.11       67.95      1.01 o 
   3   2   2      133.22      127.69      2.31 o 
   4   2   2        7.62        8.38      0.82 o 
   5   2   2      303.46      296.83      1.86 o 
   6   2   2       94.58       90.31      1.30 o 
   7   2   2       23.74       24.26      1.42 o 
   8   2   2        2.13        1.86      1.17 o 
  -7   3   2       77.98       70.98      2.93 o 
  -6   3   2       99.46       90.76      1.61 o 
  -5   3   2       11.82       11.37      0.89 o 
  -4   3   2      104.16      103.18      1.21 o 
  -3   3   2       55.76       62.55      1.10 o 
  -2   3   2        7.53        8.71      0.74 o 
  -1   3   2      124.63      123.60      1.11 o 
   0   3   2      466.64      458.38      3.39 o 
   1   3   2     1060.69     1068.13      8.45 o 
   2   3   2     1179.80     1207.14     16.46 o 
   3   3   2       63.56       57.74      0.97 o 
   4   3   2        1.48        2.12      0.95 o 
   5   3   2      182.57      180.11      1.54 o 
   6   3   2      244.06      243.97      2.04 o 
   7   3   2        9.40        9.19      1.11 o 
   8   3   2       13.55       15.33      1.53 o 
  -8   4   2        6.86        6.47      2.59 o 
  -7   4   2       43.14       44.61      1.45 o 
  -6   4   2      129.59      142.27      1.35 o 
  -5   4   2       32.56       31.47      0.95 o 
  -4   4   2        3.71        4.67      0.78 o 
  -3   4   2      130.44      131.32      2.23 o 
  -2   4   2      132.54      139.14      1.28 o 
  -1   4   2       59.81       58.58      0.95 o 
   0   4   2      147.09      152.16      1.95 o 
   1   4   2      179.42      187.26      1.35 o 
   2   4   2       50.02       54.64      1.00 o 
   3   4   2       73.77       74.53      1.07 o 
   4   4   2       47.61       47.25      1.08 o 
   5   4   2      104.87      101.11      1.24 o 
   6   4   2       23.41       21.93      1.15 o 
   7   4   2       18.15       19.06      1.18 o 
   8   4   2        0.65        0.35      1.34 o 
  -7   5   2       67.27       70.63      1.41 o 
  -6   5   2       43.43       45.20      1.00 o 
  -5   5   2        7.48        7.32      0.77 o 
  -4   5   2       10.69       10.51      0.80 o 
  -3   5   2      142.25      147.90      1.26 o 
  -2   5   2       88.74       88.91      1.13 o 
  -1   5   2      156.64      158.42      1.60 o 
   0   5   2       19.33       18.23      0.77 o 
   1   5   2       40.22       43.99      0.83 o 
   2   5   2       38.41       40.82      0.87 o 
   3   5   2       18.52       18.74      0.82 o 
   4   5   2        0.40        0.44      0.83 o 
   5   5   2       29.62       32.80      1.18 o 
   6   5   2       17.16       15.31      1.11 o 
   7   5   2        0.49        0.74      1.14 o 
  -7   6   2       16.32       15.69      1.29 o 
  -6   6   2        1.96        1.51      0.87 o 
  -5   6   2        0.91        0.24      0.82 o 
  -4   6   2       16.92       17.01      0.82 o 
  -3   6   2       30.52       30.09      0.92 o 
  -2   6   2       65.46       62.88      1.18 o 
  -1   6   2       12.79       11.99      0.74 o 
   0   6   2       45.46       44.88      0.78 o 
   1   6   2       33.07       34.72      0.85 o 
   2   6   2       34.15       34.51      0.91 o 
   3   6   2        1.95        1.93      0.75 o 
   4   6   2        9.00        8.62      0.91 o 
   5   6   2        0.33        0.12      0.95 o 
   6   6   2       20.67       20.16      1.18 o 
  -6   7   2        0.20        0.76      1.04 o 
  -5   7   2        8.04        7.23      0.90 o 
  -4   7   2        3.64        4.28      0.81 o 
  -3   7   2       92.55       93.42      1.01 o 
  -2   7   2       28.58       27.95      0.90 o 
  -1   7   2       15.48       15.50      0.66 o 
   0   7   2        5.81        5.83      0.82 o 
   1   7   2       70.90       70.01      1.15 o 
   2   7   2       17.17       15.52      0.86 o 
   3   7   2        3.08        3.72      0.81 o 
   4   7   2        0.75        0.97      0.80 o 
   5   7   2        2.56        2.92      1.12 o 
   6   7   2       17.61       18.12      1.21 o 
  -5   8   2       18.72       17.78      1.12 o 
  -4   8   2       39.22       41.02      1.14 o 
  -3   8   2      242.04      236.30      1.34 o 
  -2   8   2       52.70       55.95      0.95 o 
  -1   8   2        8.00        9.44      0.78 o 
   0   8   2       60.94       64.21      1.08 o 
   1   8   2       85.02       83.52      0.92 o 
   2   8   2        9.09        9.74      0.82 o 
   3   8   2        0.77        0.68      0.75 o 
   4   8   2        0.32        0.18      0.96 o 
  -3   9   2        5.41        3.52      0.99 o 
  -2   9   2       72.46       74.43      1.83 o 
  -1   9   2        7.78        8.17      0.99 o 
   0   9   2        8.84        8.02      0.98 o 
   1   9   2        8.60        8.18      0.92 o 
   2   9   2       22.88       23.00      1.10 o 
  -4   0   3       76.77       74.10      2.25 o 
  -3   0   3       46.37       49.05      1.80 o 
  -2   0   3      216.67      207.50      2.60 o 
  -1   0   3      150.79      145.27      2.21 o 
   0   0   3       18.01       20.86      1.33 o 
   1   0   3      115.07      110.07      1.76 o 
   2   0   3       53.74       54.86      1.66 o 
   3   0   3       12.62       12.76      1.32 o 
   4   0   3      284.88      287.63      7.07 o 
   5   0   3       76.35       77.35      1.87 o 
   6   0   3      378.20      386.59      6.11 o 
   7   0   3        0.52        1.09      1.65 o 
   8   0   3       21.01       21.73      1.63 o 
  -5   1   3        6.59        6.23      4.15 o 
  -4   1   3       16.68       15.07      1.29 o 
  -3   1   3       96.68      100.62      1.33 o 
  -2   1   3      245.65      237.48      2.26 o 
  -1   1   3       21.12       18.70      0.95 o 
   0   1   3      151.91      150.48      1.89 o 
   1   1   3      125.57      131.15      1.29 o 
   2   1   3      555.81      549.04      3.92 o 
   3   1   3      269.19      264.30      1.68 o 
   4   1   3        2.35        2.07      0.86 o 
   5   1   3       22.46       23.50      0.94 o 
   6   1   3      275.60      274.48      1.58 o 
   7   1   3       32.23       32.38      1.19 o 
   8   1   3       14.58       16.83      1.43 o 
  -6   2   3      452.93      437.24     15.31 o 
  -5   2   3       54.59       53.45      1.47 o 
  -4   2   3        6.43        5.91      0.98 o 
  -3   2   3       69.49       74.12      1.34 o 
  -2   2   3      400.90      409.14      3.54 o 
  -1   2   3       76.61       75.38      1.07 o 
   0   2   3      164.79      157.59      1.34 o 
   1   2   3      493.74      464.83      4.63 o 
   2   2   3      213.08      229.53      3.00 o 
   3   2   3        4.16        6.12      0.84 o 
   4   2   3        6.15        5.38      0.86 o 
   5   2   3       14.39       15.51      0.82 o 
   6   2   3      194.60      190.73      1.37 o 
   7   2   3       26.41       28.06      1.19 o 
   8   2   3        0.71        0.30      1.40 o 
  -7   3   3       37.45       31.45      2.96 o 
  -6   3   3      163.38      173.70      1.76 o 
  -5   3   3       51.41       51.86      1.23 o 
  -4   3   3      116.38      117.91      1.89 o 
  -3   3   3        8.66        9.56      0.91 o 
  -2   3   3      828.61      882.77      9.62 o 
  -1   3   3       73.67       74.55      1.03 o 
   0   3   3      408.87      387.71      5.16 o 
   1   3   3      782.73      787.34      7.80 o 
   2   3   3       97.27      102.26      1.01 o 
   3   3   3       75.62       78.42      1.00 o 
   4   3   3        3.74        3.57      0.78 o 
   5   3   3      106.41      107.26      1.25 o 
   6   3   3       66.70       65.85      1.30 o 
   7   3   3       15.64       15.36      1.17 o 
   8   3   3       11.27       10.55      1.38 o 
  -8   4   3       16.34        5.55      3.22 o 
  -7   4   3        7.65        7.60      1.38 o 
  -6   4   3      126.86      118.80      1.49 o 
  -5   4   3      105.76      103.57      1.20 o 
  -4   4   3       78.64       76.26      1.08 o 
  -3   4   3      139.31      148.47      1.17 o 
  -2   4   3      250.74      259.43      3.67 o 
  -1   4   3      252.30      250.84      1.39 o 
   0   4   3       70.89       73.28      1.22 o 
   1   4   3      332.13      331.38      3.70 o 
   2   4   3      489.98      502.16      6.48 o 
   3   4   3       18.86       17.62      0.78 o 
   4   4   3       71.47       72.11      1.06 o 
   5   4   3       15.27       15.33      0.88 o 
   6   4   3       22.14       23.69      1.05 o 
   7   4   3        4.93        5.51      1.08 o 
  -7   5   3       13.70       13.11      1.32 o 
  -6   5   3       19.10       21.66      1.02 o 
  -5   5   3       18.91       20.38      1.03 o 
  -4   5   3       37.12       38.00      0.83 o 
  -3   5   3      132.51      134.60      1.51 o 
  -2   5   3       98.82      101.93      1.62 o 
  -1   5   3      101.36      100.11      1.00 o 
   0   5   3        4.22        4.74      0.67 o 
   1   5   3      142.16      142.54      0.95 o 
   2   5   3      262.69      258.85      1.67 o 
   3   5   3       64.79       64.98      0.96 o 
   4   5   3        0.49        0.97      0.74 o 
   5   5   3       19.25       19.84      1.12 o 
   6   5   3       15.07       14.87      1.10 o 
   7   5   3       18.64       19.64      1.34 o 
  -6   6   3        8.31        9.15      1.10 o 
  -5   6   3        8.82       10.11      0.84 o 
  -4   6   3       17.46       18.75      0.93 o 
  -3   6   3        4.42        4.38      0.62 o 
  -2   6   3       72.56       71.65      0.86 o 
  -1   6   3       42.51       41.11      0.78 o 
   0   6   3        5.85        5.81      0.72 o 
   1   6   3      122.69      123.55      1.62 o 
   2   6   3       20.85       20.05      0.87 o 
   3   6   3       24.09       23.30      0.97 o 
   4   6   3        2.50        3.77      0.97 o 
   5   6   3       17.82       20.30      0.82 o 
   6   6   3        9.57       10.05      1.30 o 
  -6   7   3        0.31        0.39      1.16 o 
  -5   7   3        6.21        6.24      1.06 o 
  -4   7   3       11.31       10.71      0.84 o 
  -3   7   3        0.81        1.23      0.71 o 
  -2   7   3       58.79       59.62      1.02 o 
  -1   7   3       71.23       75.63      1.67 o 
   0   7   3       45.01       46.57      0.98 o 
   1   7   3       21.96       23.15      0.88 o 
   2   7   3       36.44       36.62      1.07 o 
   3   7   3        6.06        5.56      0.82 o 
   4   7   3        0.68        0.33      0.79 o 
   5   7   3        3.03        4.24      1.14 o 
  -4   8   3        5.70        4.71      1.16 o 
  -3   8   3       31.42       31.38      0.99 o 
  -2   8   3       27.59       27.95      0.89 o 
  -1   8   3       51.24       51.24      0.89 o 
   0   8   3        1.46        2.32      0.80 o 
   1   8   3       21.46       21.56      0.96 o 
   2   8   3       40.01       40.77      1.03 o 
   3   8   3       18.49       19.33      1.31 o 
   4   8   3        0.77        0.28      1.04 o 
  -2   9   3       62.72       60.02      1.28 o 
  -1   9   3       53.99       53.57      1.25 o 
   0   9   3        3.73        2.80      0.97 o 
   1   9   3       23.68       21.19      1.09 o 
   2   9   3       38.16       34.72      0.96 o 
  -5   0   4      352.58      343.10      4.71 o 
  -4   0   4       75.75       76.39      2.06 o 
  -3   0   4      124.60      125.21      3.23 o 
  -2   0   4      281.51      291.46      2.64 o 
  -1   0   4       98.75      110.56      2.36 o 
   0   0   4        0.95        1.19      1.15 o 
   1   0   4        0.43        0.37      1.41 o 
   2   0   4       10.88        9.40      1.10 o 
   3   0   4      227.40      244.82      5.91 o 
   4   0   4        7.72        7.73      1.13 o 
   5   0   4        2.50        2.55      1.32 o 
   6   0   4        0.04        0.04      1.28 o 
   7   0   4       95.69       97.52      2.67 o 
   8   0   4        5.85        6.47      1.84 o 
  -5   1   4       72.08       70.04      1.69 o 
  -4   1   4        8.27        7.74      0.95 o 
  -3   1   4      193.28      193.29      2.37 o 
  -2   1   4      514.44      536.97      4.79 o 
  -1   1   4      508.84      508.03      6.48 o 
   0   1   4       84.81       81.89      1.12 o 
   1   1   4       89.84       88.08      1.16 o 
   2   1   4      239.33      258.41      1.47 o 
   3   1   4       49.92       50.74      1.04 o 
   4   1   4        5.42        5.29      0.95 o 
   5   1   4        3.91        4.74      0.94 o 
   6   1   4      224.60      223.40      2.54 o 
   7   1   4       88.73       92.59      1.24 o 
   8   1   4        0.91        0.97      1.22 o 
  -6   2   4       69.92       68.02      1.92 o 
  -5   2   4      340.00      341.42      3.32 o 
  -4   2   4        5.73        6.02      0.97 o 
  -3   2   4        7.16        7.75      0.89 o 
  -2   2   4      135.23      150.21      1.45 o 
  -1   2   4      858.27      881.99      8.27 o 
   0   2   4        0.67        0.18      0.78 o 
   1   2   4      185.46      183.93      1.94 o 
   2   2   4       49.12       58.37      1.09 o 
   3   2   4       58.58       60.14      0.98 o 
   4   2   4       21.45       21.67      0.85 o 
   5   2   4       46.01       46.46      0.96 o 
   6   2   4        0.45        0.80      0.97 o 
   7   2   4       77.16       80.21      1.19 o 
   8   2   4        2.70        2.85      1.34 o 
  -7   3   4        6.98        6.67      2.43 o 
  -6   3   4        9.73        8.71      1.22 o 
  -5   3   4      275.41      265.72      2.54 o 
  -4   3   4       64.19       68.32      1.23 o 
  -3   3   4        6.08        5.52      0.86 o 
  -2   3   4        3.88        2.90      0.98 o 
  -1   3   4       40.18       37.84      0.88 o 
   0   3   4      467.40      477.27      3.49 o 
   1   3   4       39.18       38.31      0.82 o 
   2   3   4        4.63        4.55      0.74 o 
   3   3   4       49.02       48.33      0.85 o 
   4   3   4       88.24       87.87      1.28 o 
   5   3   4       15.32       14.66      0.71 o 
   6   3   4        6.84        7.04      0.90 o 
   7   3   4        2.21        2.13      1.07 o 
   8   3   4        1.57        0.89      1.30 o 
  -7   4   4        4.97        3.57      1.18 o 
  -6   4   4       83.25       77.39      1.42 o 
  -5   4   4       13.61       12.98      0.97 o 
  -4   4   4       38.14       35.88      0.97 o 
  -3   4   4       37.06       38.46      0.97 o 
  -2   4   4       18.78       20.19      0.79 o 
  -1   4   4      202.18      215.97      2.38 o 
   0   4   4       19.32       18.14      0.78 o 
   1   4   4       23.50       24.02      0.75 o 
   2   4   4      115.21      121.05      1.25 o 
   3   4   4      148.42      146.90      1.89 o 
   4   4   4       68.10       64.28      1.27 o 
   5   4   4       25.41       26.37      1.15 o 
   6   4   4        9.27       10.07      1.08 o 
   7   4   4       21.68       23.95      1.34 o 
  -7   5   4        6.86        5.92      1.16 o 
  -6   5   4        9.57        8.06      1.09 o 
  -5   5   4       33.28       33.45      1.18 o 
  -4   5   4        9.74        9.10      0.94 o 
  -3   5   4       25.27       23.96      0.99 o 
  -2   5   4       28.75       30.88      0.81 o 
  -1   5   4      167.89      173.24      1.63 o 
   0   5   4       28.40       29.78      0.86 o 
   1   5   4        9.34        8.06      0.87 o 
   2   5   4      314.43      315.69      4.26 o 
   3   5   4       98.65      100.64      1.21 o 
   4   5   4       20.34       20.54      0.96 o 
   5   5   4       12.28       12.44      1.09 o 
   6   5   4       48.08       51.39      1.13 o 
   7   5   4       51.12       54.52      1.45 o 
  -6   6   4        7.49        6.35      1.29 o 
  -5   6   4       21.47       21.51      1.12 o 
  -4   6   4       12.75       12.68      0.91 o 
  -3   6   4       29.37       29.38      0.86 o 
  -2   6   4      176.08      175.72      1.94 o 
  -1   6   4       51.96       54.36      0.88 o 
   0   6   4       23.06       23.47      0.78 o 
   1   6   4        0.55        0.45      0.92 o 
   2   6   4      343.72      334.16      3.74 o 
   3   6   4       71.63       65.62      1.27 o 
   4   6   4       21.27       21.27      1.01 o 
   5   6   4        1.02        1.07      0.87 o 
   6   6   4        8.25        8.42      1.30 o 
  -5   7   4       13.75       13.76      1.20 o 
  -4   7   4        8.70        9.83      0.83 o 
  -3   7   4        9.65        9.54      0.74 o 
  -2   7   4       29.78       31.52      0.90 o 
  -1   7   4       94.45      101.07      1.18 o 
   0   7   4       51.68       53.28      1.04 o 
   1   7   4       13.50       14.86      0.91 o 
   2   7   4       77.15       73.82      1.23 o 
   3   7   4       22.74       20.52      0.93 o 
   4   7   4        1.28        1.52      1.13 o 
   5   7   4        2.50        2.23      1.05 o 
  -4   8   4        1.47        1.05      0.91 o 
  -3   8   4       11.03       10.68      1.00 o 
  -2   8   4       13.61       12.61      0.91 o 
  -1   8   4       23.57       24.85      0.93 o 
   0   8   4        8.49        8.22      0.88 o 
   1   8   4        8.42        8.55      0.89 o 
   2   8   4       18.24       16.65      1.11 o 
   3   8   4        7.37        6.78      0.91 o 
  -1   9   4        9.79        7.81      0.94 o 
   0   9   4        3.00        2.62      0.98 o 
   1   9   4        8.81        9.83      1.72 o 
  -5   0   5      455.15      449.29      8.07 o 
  -4   0   5       23.64       25.44      1.61 o 
  -3   0   5       57.73       57.23      1.65 o 
  -2   0   5        0.66        1.23      1.17 o 
  -1   0   5      652.03      657.54     11.77 o 
   0   0   5       57.60       57.57      1.63 o 
   1   0   5        1.78        0.60      1.05 o 
   2   0   5      160.46      165.17      1.77 o 
   3   0   5      145.73      159.16      1.72 o 
   4   0   5        0.19       -0.56      1.32 o 
   5   0   5       25.20       25.08      1.21 o 
   6   0   5       98.54       98.67      1.93 o 
   7   0   5      185.54      183.59      2.47 o 
   8   0   5        0.07        0.48      1.82 o 
  -6   1   5       12.94       11.27      1.66 o 
  -5   1   5      120.74      113.57      1.59 o 
  -4   1   5      190.40      177.11      1.42 o 
  -3   1   5        7.10        8.60      0.88 o 
  -2   1   5       73.59       81.73      1.16 o 
  -1   1   5      276.83      302.62      1.69 o 
   0   1   5       83.57       88.05      1.02 o 
   1   1   5       50.26       49.79      0.94 o 
   2   1   5       22.51       22.34      0.94 o 
   3   1   5        0.51        0.59      0.77 o 
   4   1   5       57.80       56.95      0.91 o 
   5   1   5       35.73       37.50      1.03 o 
   6   1   5       44.40       46.39      1.21 o 
   7   1   5       11.44       13.26      1.10 o 
   8   1   5       13.00       12.79      1.19 o 
  -6   2   5        9.35       10.03      1.41 o 
  -5   2   5       52.38       49.22      1.21 o 
  -4   2   5        1.59        1.20      0.98 o 
  -3   2   5       34.03       35.81      0.89 o 
  -2   2   5       74.67       83.32      1.43 o 
  -1   2   5       58.39       62.90      1.02 o 
   0   2   5        2.15        2.24      0.82 o 
   1   2   5       19.08       19.29      1.02 o 
   2   2   5       46.42       52.13      2.83 o 
   3   2   5      211.95      215.95      1.32 o 
   4   2   5       20.61       19.34      0.90 o 
   5   2   5       51.86       49.64      0.99 o 
   6   2   5       32.52       34.68      1.05 o 
   7   2   5       29.74       29.01      0.97 o 
  -7   3   5       13.99       14.23      1.54 o 
  -6   3   5       66.89       66.85      1.47 o 
  -5   3   5        5.76        6.89      0.97 o 
  -4   3   5        1.56        1.46      0.93 o 
  -3   3   5        1.71        2.03      0.84 o 
  -2   3   5      120.66      127.07      1.26 o 
  -1   3   5      206.80      210.47      2.64 o 
   0   3   5       95.93      103.22      1.98 o 
   1   3   5        5.56        4.48      0.64 o 
   2   3   5        2.51        3.02      0.85 o 
   3   3   5       54.52       59.46      0.83 o 
   4   3   5       42.16       41.20      0.79 o 
   5   3   5        8.38        8.83      0.75 o 
   6   3   5       12.62       13.31      0.91 o 
   7   3   5      116.85      130.84      1.38 o 
  -7   4   5       18.38       20.14      1.48 o 
  -6   4   5        5.08        4.58      1.07 o 
  -5   4   5        6.49        6.30      1.10 o 
  -4   4   5      125.51      126.21      1.43 o 
  -3   4   5        2.69        2.82      0.83 o 
  -2   4   5        3.30        3.04      0.94 o 
  -1   4   5      265.25      263.87      2.56 o 
   0   4   5      155.97      151.02      1.91 o 
   1   4   5       73.87       71.73      0.98 o 
   2   4   5       37.69       35.43      0.73 o 
   3   4   5      104.81       95.95      1.38 o 
   4   4   5        6.83        6.88      0.83 o 
   5   4   5       11.52       13.07      0.98 o 
   6   4   5        1.53        1.08      0.87 o 
   7   4   5        0.26        1.27      1.16 o 
  -7   5   5        0.93        0.86      1.35 o 
  -6   5   5        6.72        5.75      1.19 o 
  -5   5   5       82.43       80.88      1.16 o 
  -4   5   5       60.02       57.37      1.18 o 
  -3   5   5       47.20       48.14      0.91 o 
  -2   5   5       30.16       28.24      0.80 o 
  -1   5   5      119.95      118.41      2.26 o 
   0   5   5      221.09      213.91      2.69 o 
   1   5   5       72.04       69.29      0.87 o 
   2   5   5       24.52       21.87      0.83 o 
   3   5   5      103.25       98.03      1.03 o 
   4   5   5       61.42       56.27      1.12 o 
   5   5   5        0.36        0.19      0.94 o 
   6   5   5        0.05       -0.28      1.05 o 
  -6   6   5        8.27        5.21      1.31 o 
  -5   6   5       44.34       42.26      1.18 o 
  -4   6   5       42.30       41.74      1.32 o 
  -3   6   5       20.16       21.34      1.03 o 
  -2   6   5       12.10       13.19      1.00 o 
  -1   6   5       48.35       47.52      0.99 o 
   0   6   5      153.53      154.14      1.63 o 
   1   6   5        4.37        3.42      0.74 o 
   2   6   5        1.03        1.53      1.08 o 
   3   6   5       31.21       30.25      1.04 o 
   4   6   5        9.17        8.03      0.89 o 
   5   6   5        1.12        1.00      1.04 o 
  -5   7   5        3.16        2.74      1.16 o 
  -4   7   5        9.30       10.00      1.15 o 
  -3   7   5        8.11        8.20      0.89 o 
  -2   7   5       31.69       36.11      1.14 o 
  -1   7   5      120.03      118.96      3.21 o 
   0   7   5        5.29        5.90      0.81 o 
   1   7   5       14.14       14.45      0.99 o 
   2   7   5       63.00       61.68      1.20 o 
   3   7   5      141.90      124.65      2.39 o 
   4   7   5        1.91        1.47      1.15 o 
  -3   8   5        4.19        3.64      1.16 o 
  -2   8   5       15.83       16.59      1.19 o 
  -1   8   5       23.15       25.37      1.19 o 
   0   8   5        2.41        2.08      1.14 o 
   1   8   5        0.94        1.02      1.03 o 
   2   8   5       18.79       15.99      1.31 o 
   3   8   5       15.51       11.40      1.31 o 
  -6   0   6       68.28       69.70      2.08 o 
  -5   0   6        0.23        1.16      1.42 o 
  -4   0   6        7.93        6.86      1.36 o 
  -3   0   6        3.24        2.33      1.09 o 
  -2   0   6       37.81       36.52      1.50 o 
  -1   0   6       56.53       62.01      1.89 o 
   0   0   6        5.90        7.11      1.13 o 
   1   0   6       17.88       18.91      1.04 o 
   2   0   6       70.36       65.38      1.36 o 
   3   0   6        9.08        9.32      1.13 o 
   4   0   6        0.02       -0.27      1.07 o 
   5   0   6        6.04        7.74      1.56 o 
   6   0   6       14.84       15.14      1.29 o 
   7   0   6        0.72        0.39      1.48 o 
  -6   1   6       23.69       24.21      1.44 o 
  -5   1   6      440.08      432.70      4.54 o 
  -4   1   6      262.91      261.70      3.25 o 
  -3   1   6       12.44       11.35      0.98 o 
  -2   1   6       95.28       96.07      1.09 o 
  -1   1   6      186.54      196.74      2.13 o 
   0   1   6       30.29       31.33      0.88 o 
   1   1   6       25.22       24.74      0.85 o 
   2   1   6       15.00       14.98      0.76 o 
   3   1   6       59.49       62.28      1.10 o 
   4   1   6       41.99       39.12      1.03 o 
   5   1   6        1.95        1.81      1.09 o 
   6   1   6       11.79       13.04      1.09 o 
   7   1   6       40.87       41.72      1.82 o 
  -7   2   6       36.81       37.18      3.00 o 
  -6   2   6       20.91       22.87      1.34 o 
  -5   2   6       38.28       36.52      1.07 o 
  -4   2   6      117.83      114.75      2.06 o 
  -3   2   6      145.21      144.41      1.25 o 
  -2   2   6        6.41        4.98      0.85 o 
  -1   2   6      188.58      196.49      1.24 o 
   0   2   6      281.90      276.94      3.06 o 
   1   2   6        2.44        2.33      0.77 o 
   2   2   6       33.41       31.37      0.86 o 
   3   2   6        0.58        0.17      0.83 o 
   4   2   6       12.16       12.55      0.80 o 
   5   2   6       32.42       32.99      1.06 o 
   6   2   6        3.49        4.05      0.87 o 
   7   2   6       54.90       53.71      1.28 o 
  -7   3   6        2.74        2.19      1.63 o 
  -6   3   6        2.72        2.62      1.11 o 
  -5   3   6       14.50       13.72      1.13 o 
  -4   3   6       64.25       67.50      1.15 o 
  -3   3   6       41.05       38.71      0.87 o 
  -2   3   6       68.02       67.15      0.95 o 
  -1   3   6       13.95       14.09      0.81 o 
   0   3   6      254.76      249.26      2.20 o 
   1   3   6       41.20       39.00      0.73 o 
   2   3   6       20.28       18.34      0.71 o 
   3   3   6       32.58       30.57      0.78 o 
   4   3   6      286.41      274.11      1.31 o 
   5   3   6        7.10        7.45      0.77 o 
   6   3   6        4.92        4.80      0.87 o 
   7   3   6       14.59       13.04      1.19 o 
  -7   4   6        4.54        4.04      1.50 o 
  -6   4   6        4.71        5.37      1.13 o 
  -5   4   6       13.45       14.57      1.11 o 
  -4   4   6       85.63       81.11      1.30 o 
  -3   4   6       20.19       18.47      0.88 o 
  -2   4   6       10.28        9.89      0.78 o 
  -1   4   6        5.99        5.39      0.67 o 
   0   4   6      426.16      418.36      4.62 o 
   1   4   6       45.62       44.06      0.82 o 
   2   4   6       19.45       19.08      0.70 o 
   3   4   6       13.91       13.89      0.78 o 
   4   4   6        2.56        0.56      0.89 o 
   5   4   6       14.60       14.17      0.79 o 
   6   4   6        5.41        5.42      1.06 o 
  -6   5   6        1.13        0.06      1.29 o 
  -5   5   6       10.09        9.27      1.08 o 
  -4   5   6       18.78       16.64      1.02 o 
  -3   5   6       39.21       38.02      1.00 o 
  -2   5   6        3.64        3.18      0.91 o 
  -1   5   6        7.17        6.98      0.83 o 
   0   5   6      143.52      143.03      2.06 o 
   1   5   6      143.59      141.45      1.99 o 
   2   5   6       17.54       17.80      0.93 o 
   3   5   6       24.11       24.35      0.88 o 
   4   5   6       48.49       44.07      1.01 o 
   5   5   6       15.62       16.30      1.07 o 
   6   5   6        1.24        1.27      1.06 o 
  -5   6   6        9.05        8.55      1.30 o 
  -4   6   6       14.74       13.48      0.99 o 
  -3   6   6        6.79        6.95      0.96 o 
  -2   6   6       15.47       16.07      0.91 o 
  -1   6   6       47.39       49.53      1.02 o 
   0   6   6       24.23       25.28      0.90 o 
   1   6   6       48.50       49.13      1.48 o 
   2   6   6       39.92       40.38      1.56 o 
   3   6   6       62.19       62.52      1.35 o 
   4   6   6        2.65        1.56      0.96 o 
   5   6   6        0.05       -0.05      1.28 o 
  -4   7   6       18.25       16.70      1.20 o 
  -3   7   6        7.80        7.63      1.29 o 
  -2   7   6       11.33       11.56      0.94 o 
  -1   7   6       20.78       22.44      1.00 o 
   0   7   6        0.69        0.30      1.06 o 
   1   7   6        3.91        3.99      0.76 o 
   2   7   6       32.44       35.80      1.29 o 
   3   7   6       30.00       26.46      1.11 o 
   4   7   6        1.91       -0.87      1.85 o 
  -2   8   6        5.24        5.04      0.99 o 
  -1   8   6        7.33        6.63      1.16 o 
   0   8   6        4.51        4.72      1.15 o 
   1   8   6        8.22        8.09      0.99 o 
  -7   0   7       15.02       12.80      3.48 o 
  -6   0   7       21.96       20.83      1.51 o 
  -5   0   7       10.62        9.97      1.89 o 
  -4   0   7      195.87      188.46      2.21 o 
  -3   0   7       18.43       19.76      1.40 o 
  -2   0   7      139.41      140.15      1.88 o 
  -1   0   7       11.87       12.63      1.37 o 
   0   0   7      118.78      123.95      1.55 o 
   1   0   7       99.88       97.85      1.47 o 
   2   0   7        0.06        0.40      0.92 o 
   3   0   7        3.34        4.19      1.35 o 
   4   0   7        2.22        2.84      1.05 o 
   5   0   7        0.00       -0.36      1.62 o 
   6   0   7        1.12        1.12      1.50 o 
   7   0   7        1.92        1.55      1.51 o 
  -7   1   7        7.66        6.84      2.13 o 
  -6   1   7       30.61       30.66      1.42 o 
  -5   1   7       45.57       45.80      1.11 o 
  -4   1   7       51.72       48.72      1.09 o 
  -3   1   7       50.06       48.86      0.94 o 
  -2   1   7      115.12      111.82      1.38 o 
  -1   1   7      170.06      174.88      1.32 o 
   0   1   7       46.28       47.69      0.91 o 
   1   1   7      110.51      109.38      1.30 o 
   2   1   7       14.15       13.90      0.96 o 
   3   1   7       12.57       13.98      0.86 o 
   4   1   7        4.37        5.00      0.88 o 
   5   1   7        6.34        7.53      1.08 o 
   6   1   7        3.24        3.78      1.06 o 
   7   1   7        6.97        6.01      1.31 o 
  -7   2   7       25.04       28.11      1.89 o 
  -6   2   7       14.83       15.02      1.13 o 
  -5   2   7        1.45        1.40      1.06 o 
  -4   2   7       36.14       39.69      0.89 o 
  -3   2   7      191.88      187.30      1.74 o 
  -2   2   7       72.77       72.22      1.12 o 
  -1   2   7       60.43       62.19      1.09 o 
   0   2   7       49.34       49.14      0.97 o 
   1   2   7       36.20       35.89      1.02 o 
   2   2   7       21.44       22.05      0.98 o 
   3   2   7       23.04       22.60      0.82 o 
   4   2   7       38.54       36.35      0.99 o 
   5   2   7       45.93       45.73      1.01 o 
   6   2   7        4.76        3.55      0.98 o 
  -7   3   7        6.78        7.84      1.68 o 
  -6   3   7        9.93        9.47      1.10 o 
  -5   3   7        3.85        4.21      1.07 o 
  -4   3   7      328.38      314.77      1.75 o 
  -3   3   7      141.95      135.36      1.43 o 
  -2   3   7       86.40       83.59      1.01 o 
  -1   3   7        3.23        3.75      0.71 o 
   0   3   7      296.36      288.46      4.38 o 
   1   3   7      209.83      205.74      1.88 o 
   2   3   7        8.71        7.49      0.83 o 
   3   3   7        6.14        5.97      0.74 o 
   4   3   7        3.98        5.12      0.82 o 
   5   3   7        9.46        8.76      0.89 o 
   6   3   7        4.09        4.71      0.97 o 
  -6   4   7        0.59        0.41      1.40 o 
  -5   4   7        1.05        1.29      0.94 o 
  -4   4   7       46.42       50.90      1.21 o 
  -3   4   7       11.06       14.55      1.01 o 
  -2   4   7        7.78        8.67      0.67 o 
  -1   4   7       19.66       20.75      0.80 o 
   0   4   7       15.98       13.43      0.73 o 
   1   4   7       51.94       52.34      0.79 o 
   2   4   7       11.73       12.03      0.79 o 
   3   4   7        1.01        0.68      0.96 o 
   4   4   7       49.33       48.27      1.12 o 
   5   4   7       43.83       36.91      1.12 o 
   6   4   7        4.12        3.31      1.18 o 
  -5   5   7        9.97       11.28      1.17 o 
  -4   5   7       61.42       55.74      1.22 o 
  -3   5   7        1.48        0.86      0.95 o 
  -2   5   7        8.64        9.54      0.89 o 
  -1   5   7        1.76        1.81      0.88 o 
   0   5   7       30.39       30.33      0.96 o 
   1   5   7       30.74       31.15      0.83 o 
   2   5   7        0.61        0.54      0.95 o 
   3   5   7        6.01        5.99      0.72 o 
   4   5   7       21.47       21.04      0.99 o 
   5   5   7       22.55       23.19      1.33 o 
  -4   6   7        1.66        0.37      1.15 o 
  -3   6   7        1.84        0.96      0.95 o 
  -2   6   7        4.02        3.96      0.95 o 
  -1   6   7        0.73       -1.02      1.06 o 
   0   6   7       19.27       20.18      1.00 o 
   1   6   7       13.66       14.30      0.80 o 
   2   6   7        4.97        4.72      0.88 o 
   3   6   7        8.62       10.18      1.29 o 
   4   6   7        2.28        2.85      1.15 o 
  -3   7   7        0.89        0.17      1.06 o 
  -2   7   7        1.16        0.48      1.04 o 
  -1   7   7        1.33        1.05      1.04 o 
   0   7   7        0.64        1.28      1.13 o 
   1   7   7       41.32       49.12      1.36 o 
   2   7   7       12.91       11.53      1.08 o 
  -7   0   8        0.05        0.39      2.52 o 
  -6   0   8        0.01        0.62      1.54 o 
  -5   0   8        6.77        7.05      1.51 o 
  -4   0   8        6.72        7.74      1.54 o 
  -3   0   8       10.81       10.57      1.12 o 
  -2   0   8       64.01       60.42      1.96 o 
  -1   0   8       30.95       29.73      1.07 o 
   0   0   8      298.97      289.14      2.00 o 
   1   0   8       12.78       13.18      1.35 o 
   2   0   8        0.82        1.10      1.30 o 
   3   0   8        0.13        0.76      1.24 o 
   4   0   8       24.46       26.72      1.63 o 
   5   0   8        4.61        6.38      1.50 o 
   6   0   8        2.50        2.58      1.48 o 
  -6   1   8        6.67        6.18      1.16 o 
  -5   1   8        6.62        6.10      0.96 o 
  -4   1   8       19.86       19.37      1.13 o 
  -3   1   8       66.54       58.46      0.95 o 
  -2   1   8       80.98       78.94      1.12 o 
  -1   1   8      222.66      213.04      1.25 o 
   0   1   8       47.48       44.05      0.95 o 
   1   1   8      138.90      136.88      1.07 o 
   2   1   8       25.82       27.33      0.98 o 
   3   1   8       26.90       27.57      0.97 o 
   4   1   8        4.03        3.99      0.90 o 
   5   1   8       10.32        8.82      1.08 o 
   6   1   8        4.75        4.36      1.30 o 
  -6   2   8        6.88        7.94      1.42 o 
  -5   2   8        4.62        4.72      0.87 o 
  -4   2   8       39.31       36.80      1.06 o 
  -3   2   8       98.42       90.70      1.11 o 
  -2   2   8       51.65       48.35      0.87 o 
  -1   2   8       10.36       10.51      0.78 o 
   0   2   8      102.31      106.48      1.04 o 
   1   2   8      239.69      231.67      4.75 o 
   2   2   8       60.00       56.47      1.36 o 
   3   2   8        3.98        4.08      0.97 o 
   4   2   8        9.91       10.20      0.97 o 
   5   2   8       10.63        8.58      0.97 o 
   6   2   8        2.48        2.01      1.05 o 
  -6   3   8        7.31        9.09      1.36 o 
  -5   3   8        0.02        0.29      1.05 o 
  -4   3   8       16.44       18.35      1.00 o 
  -3   3   8       28.81       34.53      0.87 o 
  -2   3   8       32.23       33.18      0.86 o 
  -1   3   8       14.89       14.72      0.65 o 
   0   3   8        4.09        4.84      0.65 o 
   1   3   8       12.01       12.61      0.76 o 
   2   3   8       27.95       27.70      0.75 o 
   3   3   8        2.73        2.92      0.88 o 
   4   3   8        1.92        1.61      0.71 o 
   5   3   8       15.45       13.14      0.93 o 
  -5   4   8        2.06        1.13      1.28 o 
  -4   4   8       19.22       20.77      1.02 o 
  -3   4   8      187.58      180.41      2.60 o 
  -2   4   8        1.51        1.05      0.87 o 
  -1   4   8        0.71        1.00      0.76 o 
   0   4   8       13.18       12.81      0.79 o 
   1   4   8      116.70      109.88      1.20 o 
   2   4   8        0.98        1.70      0.94 o 
   3   4   8       12.75       13.32      0.71 o 
   4   4   8       22.66       22.38      1.08 o 
   5   4   8       15.93       16.28      0.96 o 
  -5   5   8        8.11        7.90      2.63 o 
  -4   5   8       26.26       27.49      1.13 o 
  -3   5   8       19.01       18.82      1.85 o 
  -2   5   8        9.24        9.55      0.89 o 
  -1   5   8       14.43       14.00      0.98 o 
   0   5   8       11.94       10.68      0.89 o 
   1   5   8       63.19       63.67      1.48 o 
   2   5   8       11.85       12.40      0.78 o 
   3   5   8        0.97        0.72      1.03 o 
   4   5   8        6.04        5.56      0.98 o 
  -3   6   8       28.34       29.15      1.35 o 
  -2   6   8        7.08        7.05      1.16 o 
  -1   6   8        4.22        4.67      1.04 o 
   0   6   8        2.36        2.46      1.03 o 
   1   6   8        0.38        0.94      0.96 o 
   2   6   8       40.63       45.35      1.15 o 
   3   6   8        1.71        1.16      1.29 o 
   0   7   8        2.18        0.44      1.81 o 
  -6   0   9       23.67       26.64      1.68 o 
  -5   0   9        5.49        5.63      1.81 o 
  -4   0   9        0.59        0.23      1.22 o 
  -3   0   9       17.44       16.46      1.33 o 
  -2   0   9      202.01      196.52      3.73 o 
  -1   0   9       49.54       49.10      2.21 o 
   0   0   9       76.44       74.17      1.53 o 
   1   0   9      103.79      108.42      2.03 o 
   2   0   9      447.23      470.35      2.65 o 
   3   0   9        0.38        1.26      1.07 o 
   4   0   9       58.22       60.21      1.50 o 
   5   0   9        1.51        1.13      1.48 o 
  -6   1   9        2.74        2.96      1.21 o 
  -5   1   9        6.20        8.47      1.16 o 
  -4   1   9        0.81        1.39      0.94 o 
  -3   1   9        3.33        2.32      0.96 o 
  -2   1   9       34.32       37.77      1.12 o 
  -1   1   9       53.83       53.28      1.19 o 
   0   1   9       27.21       29.27      0.96 o 
   1   1   9      144.42      151.45      2.23 o 
   2   1   9       58.31       61.33      1.31 o 
   3   1   9       49.78       50.37      0.91 o 
   4   1   9        0.91        0.69      0.86 o 
   5   1   9       59.32       60.72      1.40 o 
  -5   2   9        9.03        8.62      1.16 o 
  -4   2   9        4.74        3.99      0.96 o 
  -3   2   9       29.70       27.08      0.94 o 
  -2   2   9       35.42       32.60      1.07 o 
  -1   2   9        3.48        4.30      0.88 o 
   0   2   9       11.53        9.77      0.91 o 
   1   2   9      164.58      164.03      3.05 o 
   2   2   9       60.42       63.25      1.09 o 
   3   2   9       14.20       14.04      1.09 o 
   4   2   9        6.96        7.58      1.04 o 
   5   2   9        6.96        5.42      1.07 o 
  -5   3   9        8.55        8.83      1.07 o 
  -4   3   9       10.13       11.16      1.10 o 
  -3   3   9       13.13       12.07      0.84 o 
  -2   3   9        7.52        7.67      0.88 o 
  -1   3   9       14.67       15.72      0.91 o 
   0   3   9       34.18       35.13      0.89 o 
   1   3   9        3.58        4.68      0.75 o 
   2   3   9       31.75       30.58      0.96 o 
   3   3   9        2.12        2.29      0.80 o 
   4   3   9        1.75       -0.11      0.97 o 
  -4   4   9        0.27        0.94      1.15 o 
  -3   4   9       38.78       42.18      1.12 o 
  -2   4   9        3.84        5.29      0.76 o 
  -1   4   9        3.36        4.57      0.92 o 
   0   4   9        8.67        8.79      0.82 o 
   1   4   9       16.35       17.12      0.80 o 
   2   4   9       15.88       16.25      0.76 o 
   3   4   9       25.18       26.25      1.19 o 
   4   4   9        2.89        3.19      1.16 o 
  -3   5   9       92.10       99.74      1.54 o 
  -2   5   9       36.33       42.45      1.36 o 
  -1   5   9        4.66        3.09      0.97 o 
   0   5   9        0.15       -0.56      0.90 o 
   1   5   9        9.27        9.90      0.99 o 
   2   5   9        3.02        4.68      0.91 o 
   3   5   9        2.96        1.32      1.30 o 
  -1   6   9        3.48        1.01      1.51 o 
   0   6   9        6.56        6.54      1.07 o 
  -5   0  10        0.33       -0.50      1.83 o 
  -4   0  10        0.59        0.90      1.80 o 
  -3   0  10        1.76        0.83      1.21 o 
  -2   0  10        6.71        8.25      1.49 o 
  -1   0  10       15.49       15.18      1.55 o 
   0   0  10       31.01       31.45      1.78 o 
   1   0  10       22.15       20.06      1.31 o 
   2   0  10       22.32       24.02      1.57 o 
   3   0  10        0.31        1.08      1.46 o 
   4   0  10       66.06       65.05      2.48 o 
  -4   1  10        1.45        2.00      1.14 o 
  -3   1  10        4.18        4.99      1.07 o 
  -2   1  10       27.04       24.81      0.83 o 
  -1   1  10       12.09       12.68      0.90 o 
   0   1  10        1.49        1.13      0.87 o 
   1   1  10        5.32        4.96      0.88 o 
   2   1  10       80.01       76.27      2.13 o 
   3   1  10       97.65      102.28      1.47 o 
   4   1  10        0.24        0.03      1.05 o 
  -4   2  10       10.24       11.63      1.08 o 
  -3   2  10        2.89        2.92      0.90 o 
  -2   2  10       10.83       13.59      0.98 o 
  -1   2  10       10.54       10.28      0.89 o 
   0   2  10        2.44        2.44      0.94 o 
   1   2  10        5.98        5.44      0.88 o 
   2   2  10       64.77       65.91      1.82 o 
   3   2  10       46.87       46.45      1.04 o 
  -4   3  10        3.65        3.12      1.06 o 
  -3   3  10        2.07        2.38      1.15 o 
  -2   3  10        0.78        0.19      0.90 o 
  -1   3  10       19.25       21.15      0.82 o 
   0   3  10        5.98        5.10      0.78 o 
   1   3  10        1.87       -0.64      0.91 o 
   2   3  10       78.05       78.30      1.03 o 
   3   3  10        2.99        2.64      0.92 o 
  -3   4  10        5.56        4.38      1.31 o 
  -2   4  10       29.87       32.58      0.99 o 
  -1   4  10        0.51        0.30      0.90 o 
   0   4  10        4.38        4.01      0.91 o 
   1   4  10        0.35       -0.91      0.91 o 
   2   4  10       16.85       16.19      1.02 o 
  -3   0  11        8.65        8.52      1.51 o 
  -2   0  11        2.77        3.81      1.83 o 
  -1   0  11        5.71        5.92      1.28 o 
   0   0  11        6.23        5.54      1.50 o 
   1   0  11        1.72        2.13      1.80 o 
   2   0  11        6.36        4.98      1.31 o 
  -3   1  11       10.71       11.20      1.32 o 
  -2   1  11        7.10        7.56      1.06 o 
  -1   1  11        5.46        5.16      1.28 o 
   0   1  11        1.71        1.35      1.15 o 
   1   1  11        1.45        1.32      1.15 o 
   2   1  11       10.34        9.03      1.08 o 
  -2   2  11        0.67        0.48      1.14 o 
  -1   2  11       14.37       11.86      1.31 o 
   0   2  11        3.53        2.48      1.05 o 
   1   2  11        2.35        2.36      1.05 o 
  -1   3  11       10.14       11.62      1.74 o 
   0   3  11        3.09        3.63      0.98 o 
                                                 
